# Supplementary material for: A Novel Hypoxia-Immune Signature for Gastric Cancer Prognosis and Immunotherapy: Insights from Bulk and Single-Cell RNA-Seq
Source: Curr Issues Mol Biol. 2025 Jul 16;47(7):552. doi: 10.3390/cimb47070552 (PMC12293835; doi:10.3390/cimb47070552)
Supplement: Supplementary file 1 [file cimb-47-00552-s001.zip]

Archive with 1 entries (1 files):
- cimb-3744695-supplementary.pdf
